# Supplementary material for: MS1Connect: a mass spectrometry run similarity measure
Source: Bioinformatics. 2023 Jan 25;39(2):btad058. doi: 10.1093/bioinformatics/btad058 (PMC9913042; doi:10.1093/bioinformatics/btad058)
Supplement: btad058_Supplementary_Data [file btad058_supplementary_data.zip]

Archive with 6 entries (5 files):
- btad058_Supplementary_Data/
- btad058_Supplementary_Data/ms1Paper-supplement.pdf
- btad058_Supplementary_Data/supplemental-file-1.txt
- btad058_Supplementary_Data/supplemental-file-2.txt
- btad058_Supplementary_Data/supplemental-file-3.txt
- btad058_Supplementary_Data/supplemental-file-4.txt
