# Supplementary material for: MS1Connect: a mass spectrometry run similarity measure
Source: Bioinformatics. 2023 Jan 25;39(2):btad058. doi: 10.1093/bioinformatics/btad058 (PMC9913042; doi:10.1093/bioinformatics/btad058)
Supplement: btad058_Supplementary_Data [file btad058_supplementary_data.zip › btad058_Supplementary_Data/supplemental-file-1.txt]

fileName	species	ID	replicate	PRIDE
41_3	A. thaliana	A	1	pxd018348
AP15	A. thaliana	A	1	pxd018348
AP17	A. thaliana	A	1	pxd018348
AP23	A. thaliana	A	1	pxd018348
AP24	A. thaliana	A	1	pxd018348
11	A. thaliana	A	1	pxd017124
12	A. thaliana	A	1	pxd017124
13	A. thaliana	A	1	pxd017124
6	A. thaliana	A	1	pxd017124
T1_1	A. thaliana	A	1	pxd017124
gpt2HL_18	A. thaliana	A	1	pxd006598
gpt2LL__12	A. thaliana	A	1	pxd006598
WTHL_06	A. thaliana	A	1	pxd006598
WTHL_09	A. thaliana	A	1	pxd006598
WTLL_03	A. thaliana	A	1	pxd006598
C1	A. thaliana	A	1	pxd005917
C3	A. thaliana	A	1	pxd005917
C4	A. thaliana	A	1	pxd005917
K1	A. thaliana	A	1	pxd005917
LK1	A. thaliana	A	1	pxd005917
Col_3_1	A. thaliana	A	1	pxd009274
Mms_1_2	A. thaliana	A	1	pxd009274
Mms_2_4	A. thaliana	A	1	pxd009274
Siz_1_1	A. thaliana	A	1	pxd009274
Siz_2_1	A. thaliana	A	1	pxd009274
Ba_1043_7_B	B. anthracis	B	1	pxd010120
Ba_1096_7_B	B. anthracis	B	1	pxd010120
Ba_1137_1_B2	B. anthracis	B	1	pxd010120
Ba_147_2_B	B. anthracis	B	1	pxd010120
Ba_553_7_B	B. anthracis	B	1	pxd010120
259_2018_ZBS6_Bcereus_ISD_2	B. cereus	C	1	pxd011189
260_2018_ZBS6_Bcereus_FASP_2	B. cereus	C	1	pxd011189
261_2018_ZBS6_Bcereus_SPEED_2	B. cereus	C	1	pxd011189
263_2018_ZBS6_Bcereus_ISD_3	B. cereus	C	1	pxd011189
265_2018_ZBS6_Bcereus_SPEED_3	B. cereus	C	1	pxd011189
Biodiversity_B_cereus_ATCC14579_LB_aerobic_1_17July16_Samwise_16-04-10	B. cereus	C	1	pxd010000
Biodiversity_B_cereus_ATCC14579_LB_aerobic_2_17July16_Samwise_16-04-10	B. cereus	C	1	pxd010000
Biodiversity_B_cereus_ATCC14579_LB_aerobic_3_17July16_Samwise_16-04-10	B. cereus	C	1	pxd010000
Biodiversity_B_cereus_PN_L_CL_1_09Oct16_Pippin_16-05-06	B. cereus	C	1	pxd010000
Biodiversity_B_cereus_PN_L_CL_2_09Oct16_Pippin_16-05-06	B. cereus	C	1	pxd010000
10231_W1_20190212212424	C. albicans	D	1	pxd014388
10231_W1	C. albicans	D	1	pxd014388
10231_W3_20190213083026	C. albicans	D	1	pxd014388
90028_W1_20190212191113	C. albicans	D	1	pxd014388
90028_W2_20190213151006	C. albicans	D	1	pxd014388
C_albicans_90028_WC_Pep_01_3hr_4Dec17_Bane_17-10-02	C. albicans	D	1	pxd013457
C_albicans_90028_WC_Pep_02_3hr_4Dec17_Bane_17-10-02	C. albicans	D	1	pxd013457
C_albicans_90028_WC_Pep_03_3hr_4Dec17_Bane_17-10-02	C. albicans	D	1	pxd013457
P1	C. albicans	D	1	pxd011997
P2	C. albicans	D	1	pxd011997
P3	C. albicans	D	1	pxd011997
P4	C. albicans	D	1	pxd011997
Control-240min_R1	C. albicans	D	1	pxd005364
Control-60min_R1	C. albicans	D	1	pxd005364
Control-60min_R3	C. albicans	D	1	pxd005364
MG132-240min_R2	C. albicans	D	1	pxd005364
PMSF-15min_R1	C. albicans	D	1	pxd005364
1512006-10-CTRL-60-Calbicans	C. albicans	D	1	pxd014125
1512006-11-TRIS1-60-Calbicans	C. albicans	D	1	pxd014125
1512006-2-TRIS1-10-Calbicans	C. albicans	D	1	pxd014125
1512006-5-TRIS1-60-Calbicans	C. albicans	D	1	pxd014125
1512006-7-CTRL-10-Calbicans	C. albicans	D	1	pxd014125
Rcom_611_1_03Jun16_Samwise_16-03-32	R. communis	E	1	pxd007933
Rcom_6_M0_JA_R2_7Mar16_Samwise_15-08-55	R. communis	E	1	pxd007933
Rcom_9_M4_AM_R1_7Mar16_Samwise_15-08-55	R. communis	E	1	pxd007933
Rcom_TMVCH1_1_2_03Jun16_Samwise_16-03-32	R. communis	E	1	pxd007933
Rcom_TMVCH1_3_3_03Jun16_Samwise_16-03-32	R. communis	E	1	pxd007933
126_2018_ZBS6_Ecoli_ISD_1	E. coli	F	1	pxd011189
128_2018_ZBS6_Ecoli_SP3_1	E. coli	F	1	pxd011189
447_2018_ZBS6_Ecoli_1ug_ISD_2	E. coli	F	1	pxd011189
450_2018_ZBS6_Ecoli_1ug_SP3_2	E. coli	F	1	pxd011189
453_2018_ZBS6_Ecoli_1ug_FASP_3	E. coli	F	1	pxd011189
20181012_QX3_JoMu_SA_LC12-7_uPAC200cm_28_Ecoli_ED1a	E. coli	F	1	pxd014877
006_EC-D2O_A17	E. coli	F	1	pxd009736
008_EC-D2O_A17	E. coli	F	1	pxd009736
009_EC-D2O_A17	E. coli	F	1	pxd009736
012_EC-D2O_A17	E. coli	F	1	pxd009736
018_EC-D2O_A17	E. coli	F	1	pxd009736
A2-1	E. coli	F	1	pxd013326
A2-2	E. coli	F	1	pxd013326
K1-1	E. coli	F	1	pxd013326
P1-2	E. coli	F	1	pxd013326
P3-1	E. coli	F	1	pxd013326
EC15597_AUTO_A_1	E. coli	F	1	inactivation
EC15597_ETOH_A_1	E. coli	F	1	inactivation
EC15597_ETOH_A_2	E. coli	F	1	inactivation
EC15597_ETOH_B_3	E. coli	F	1	inactivation
EC15597_IRR_C_1	E. coli	F	1	inactivation
228_2018_ZBS6_HeLa_FASP_3	H. sapiens	G	1	pxd011189
229_2018_ZBS6_HeLa_ISD_3	H. sapiens	G	1	pxd011189
231_2018_ZBS6_HeLa_SP3_3	H. sapiens	G	1	pxd011189
232_2018_ZBS6_HeLa_SPEED_3	H. sapiens	G	1	pxd011189
235_2018_ZBS6_HeLa_SP3_1	H. sapiens	G	1	pxd011189
1cell191201_1	H. sapiens	G	1	pxd019958
1cell191201_2	H. sapiens	G	1	pxd019958
1cell191201_3	H. sapiens	G	1	pxd019958
5cell191115_1	H. sapiens	G	1	pxd019958
5cell191115_3	H. sapiens	G	1	pxd019958
QEHF1_09738_JB	H. sapiens	G	1	pxd015669
QEHF1_09764_JB	H. sapiens	G	1	pxd015669
QEHF1_09950_JB	H. sapiens	G	1	pxd015669
QEHF1_09953_JB	H. sapiens	G	1	pxd015669
QEHF1_10921_JB	H. sapiens	G	1	pxd015669
20161223_Qp2_08_KOR_T2	H. sapiens	G	1	pxd007662
20161223_Qp2_37_KOR_2	H. sapiens	G	1	pxd007662
20161223_Qp2_50_ME_T3	H. sapiens	G	1	pxd007662
20161223_Qp2_63_SI_T2	H. sapiens	G	1	pxd007662
20161223_Qp2_64_82_3	H. sapiens	G	1	pxd007662
E16031035	H. sapiens	G	1	jpst000450
E16031038	H. sapiens	G	1	jpst000450
E16031048	H. sapiens	G	1	jpst000450
E16031051	H. sapiens	G	1	jpst000450
E16031052	H. sapiens	G	1	jpst000450
MS_QC_120min_PreviouslyAcquiredDataset	H. sapiens	G	1	pxd017673
MS_QC_240min_PreviouslyAcquiredDataset	H. sapiens	G	1	pxd017673
MSQC_QE_200ng_HEK_2hr_to_run_200219172225_AnalyzedInRealTime	H. sapiens	G	1	pxd017673
0_mouse4_1	M. musculus	H	1	pxd016477
3_mouse8_1	M. musculus	H	1	pxd016477
6_mouse4_2	M. musculus	H	1	pxd016477
720_mouse16_2	M. musculus	H	1	pxd016477
96_mouse7_2_3_190603140231	M. musculus	H	1	pxd016477
170503-Nano-17_001255-04-AII-F03	M. musculus	H	1	pxd016474
170503-Nano-17_001256-04-AII-F02	M. musculus	H	1	pxd016474
170508-Nano-17_001259-04-AII-F02	M. musculus	H	1	pxd016474
170508-Nano-17_001260-04-AII-F03	M. musculus	H	1	pxd016474
170510-Nano-17_001264-04-AII-F01	M. musculus	H	1	pxd016474
QHMMA190214_09	M. musculus	H	1	pxd018766
QHMMA190214_11	M. musculus	H	1	pxd018766
QHMMA190214_15	M. musculus	H	1	pxd018766
QHMMA190214_29	M. musculus	H	1	pxd018766
QHMMA190214_39	M. musculus	H	1	pxd018766
1DLC122419QE_ZD_Kidney_global_#10	M. musculus	H	1	pxd017045
1DLC122419QE_ZD_Kidney_global_#16	M. musculus	H	1	pxd017045
1DLC122419QE_ZD_Kidney_global_#17	M. musculus	H	1	pxd017045
1DLC122419QE_ZD_Kidney_global_#5	M. musculus	H	1	pxd017045
1DLC122419QE_ZD_Kidney_global_#9	M. musculus	H	1	pxd017045
10C_RINICHI_WT10	M. musculus	H	1	pxd018053
11B_RINICHI_sTgw10	M. musculus	H	1	pxd018053
16C_RINICHI_WT4	M. musculus	H	1	pxd018053
2B_RINICHI_sTgw7	M. musculus	H	1	pxd018053
9A_RINICHI_dTgw9	M. musculus	H	1	pxd018053
Saureus_I_160min_DIA_1	S. aureus	I	1	pxd017639
Saureus_I_160min_DIA_2	S. aureus	I	1	pxd017639
Saureus_I_160min_DIA_3	S. aureus	I	1	pxd017639
Saureus_II_160min_DIA_2	S. aureus	I	1	pxd017639
Saureus_II_160min_DIA_3	S. aureus	I	1	pxd017639
Sa_QEHF_171201_69	S. aureus	I	1	pxd014522
Sa_QEHF_171201_81	S. aureus	I	1	pxd014522
Sa_QEHF_181205_23	S. aureus	I	1	pxd014522
Sa_QEHF_181205_29	S. aureus	I	1	pxd014522
Sa_QEHF_190218_71	S. aureus	I	1	pxd014522
20190816_RM_DMSO2	S. aureus	I	1	pxd018347
20190816_RM_TCC1	S. aureus	I	1	pxd018347
20190816_RM_TCC2	S. aureus	I	1	pxd018347
20190816_RM_TCC3	S. aureus	I	1	pxd018347
20190816_RM_TCC4	S. aureus	I	1	pxd018347
ACE_0234_LG01	S. aureus	I	1	pxd016373
ACE_0234_LG08	S. aureus	I	1	pxd016373
ACE_0234_LG10	S. aureus	I	1	pxd016373
ACE_0234_LG11	S. aureus	I	1	pxd016373
ACE_0234_LG12	S. aureus	I	1	pxd016373
SA_persister_WT_log_rep1_18May16_Samwise_16-03-32	S. aureus	I	1	pxd013151
SA_persister_WT_log_rep3_18May16_Samwise_16-03-32	S. aureus	I	1	pxd013151
SA_persister_WT_log_rep4_18May16_Samwise_16-03-32	S. aureus	I	1	pxd013151
SA_persister_WT_stat_rep1_18May16_Samwise_16-03-32	S. aureus	I	1	pxd013151
SA_persister_WT_stat_rep2_18May16_Samwise_16-03-32	S. aureus	I	1	pxd013151
