# Supplementary material for: MS1Connect: a mass spectrometry run similarity measure
Source: Bioinformatics. 2023 Jan 25;39(2):btad058. doi: 10.1093/bioinformatics/btad058 (PMC9913042; doi:10.1093/bioinformatics/btad058)
Supplement: btad058_Supplementary_Data [file btad058_supplementary_data.zip › btad058_Supplementary_Data/supplemental-file-2.txt]

fileName	species	ID	replicate	PRIDE
GZ03-clpc1-rep1	A. thaliana	A	1	pxd010730
GZ17-gun1clpc1-rep3	A. thaliana	A	1	pxd010730
GZ13-Col-rep3	A. thaliana	A	1	pxd010730
GZ01-Col-rep1	A. thaliana	A	1	pxd010730
GZ02-gun1-rep1	A. thaliana	A	1	pxd010730
jacob03	A. thaliana	A	1	pxd016746
jacob04	A. thaliana	A	1	pxd016746
jacob16	A. thaliana	A	1	pxd016746
jacob22	A. thaliana	A	1	pxd016746
jacob01	A. thaliana	A	1	pxd016746
Col_0_2	A. thaliana	A	1	pxd009725
Col_0_4	A. thaliana	A	1	pxd009725
pld1_1_1	A. thaliana	A	1	pxd009725
pld1_1_3	A. thaliana	A	1	pxd009725
pld1_2_1	A. thaliana	A	1	pxd009725
A0-3_170216144356	C. elegans	B	1	pxd011731
A1-2_170215110249	C. elegans	B	1	pxd011731
A3-2	C. elegans	B	1	pxd011731
C0-3	C. elegans	B	1	pxd011731
C1-1_170214191345	C. elegans	B	1	pxd011731
20190302_QEP2_FBU_EN_Miska_Collab_C1	C. elegans	B	1	pxd018657
20190302_QEP2_FBU_EN_Miska_Collab_C2	C. elegans	B	1	pxd018657
20190302_QEP2_FBU_EN_Miska_Collab_C4	C. elegans	B	1	pxd018657
20190302_QEP2_FBU_EN_Miska_Collab_I1	C. elegans	B	1	pxd018657
20190302_QEP2_FBU_EN_Miska_Collab_I2	C. elegans	B	1	pxd018657
PT5014-21	C. elegans	B	1	pxd002948
PT5014-27	C. elegans	B	1	pxd002948
PT5014-43	C. elegans	B	1	pxd002948
PT5014-48	C. elegans	B	1	pxd002948
PT5014-5	C. elegans	B	1	pxd002948
Pobeguts_dif_003_20191018_OP_KS_OP16-ZvL2glu10pass-2	E. coli	C	1	pxd022286
Pobeguts_dif_009_20191018_OP_KS_OP20-ZvL2PA5pass-3	E. coli	C	1	pxd022286
Pobeguts_dif_012_20191018_OP_KS_OP21-BruB2glu10pass-1	E. coli	C	1	pxd022286
Pobeguts_dif_013_20191018_OP_KS_OP22-BruB2glu10pass-2	E. coli	C	1	pxd022286
Pobeguts_dif_029_20191018_OP_KS_OP32-K5PA5pass-3	E. coli	C	1	pxd022286
EC-5-34	E. coli	C	1	pxd013273
EC-6-4	E. coli	C	1	pxd013273
EC-6-7	E. coli	C	1	pxd013273
EC-6-8	E. coli	C	1	pxd013273
EC-9-10	E. coli	C	1	pxd013273
1DLC110217QE_antiEcoli_#28_BR1_run1	E. coli	C	1	pxd016001
1DLC112117QE_antiEcoli_#21_BR2_FASP2	E. coli	C	1	pxd016001
1DLC112117QE_antiEcoli_#27_BR2_FASP2	E. coli	C	1	pxd016001
1DLC11517QE_antiEcoli_#19_BR1_FASP3	E. coli	C	1	pxd016001
1DLC11517QE_antiEcoli_#29_BR1_FASP1	E. coli	C	1	pxd016001
HeLa_10cell_G4	H. sapiens	D	1	pxd021882
HeLa_10cell_G8	H. sapiens	D	1	pxd021882
HeLa_1cell_E12	H. sapiens	D	1	pxd021882
HeLa_500cell_J5	H. sapiens	D	1	pxd021882
HeLa_500cell_K16	H. sapiens	D	1	pxd021882
2047_fin_05	H. sapiens	D	1	pxd016688
2047_fin_13	H. sapiens	D	1	pxd016688
2047_fin_17	H. sapiens	D	1	pxd016688
2047_fin_26	H. sapiens	D	1	pxd016688
2047_fin_28	H. sapiens	D	1	pxd016688
JL828_JL812_Jurkat_Digest_1uGuL_3_75C_060min_PA_01	H. sapiens	D	1	pxd019996
JL828_JL812_Jurkat_Digest_1uGuL_3_75C_060min_PA_02	H. sapiens	D	1	pxd019996
JL832_JL812_Jurkat_Digest_1uGuL_3_90C_120min_PA_01	H. sapiens	D	1	pxd019996
JL832_JL812_Jurkat_Digest_1uGuL_3_90C_120min_PA_02	H. sapiens	D	1	pxd019996
JL834_JL812_Jurkat_Digest_1uGuL_4_45C_240min_PA_01	H. sapiens	D	1	pxd019996
QE1_24apr2019_BCS_Sample1_DDA_15_0_2	P. falciparum	E	1	pxd017705
QE1_24apr2019_BCS_Sample2_DDA_15_0_3	P. falciparum	E	1	pxd017705
QE1_24apr2019_BCS_Sample2_DDA_15_0	P. falciparum	E	1	pxd017705
QE1_24apr2019_BCS_Sample4_DDA_15_0_3	P. falciparum	E	1	pxd017705
QE1_24apr2019_BCS_Sample4_DDA_15_0	P. falciparum	E	1	pxd017705
DHA_5	P. falciparum	E	1	pxd013539
DMSO_8	P. falciparum	E	1	pxd013539
JPC_1	P. falciparum	E	1	pxd013539
MQ_4	P. falciparum	E	1	pxd013539
MQ_7	P. falciparum	E	1	pxd013539
20190325_QEHFX1_DW_EXP1_Control_644482	R. norvegicus	F	1	pxd016793
20190325_QEHFX1_DW_EXP1_Control_644501	R. norvegicus	F	1	pxd016793
20190325_QEHFX1_DW_EXP1_HighDrug_644582	R. norvegicus	F	1	pxd016793
20190325_QEHFX1_DW_EXP1_LowDrug_644541	R. norvegicus	F	1	pxd016793
20190325_QEHFX1_DW_EXP1_LowDrug_644542	R. norvegicus	F	1	pxd016793
bFGF_2	R. norvegicus	F	1	pxd015969
bFGF_3	R. norvegicus	F	1	pxd015969
bFGF_7	R. norvegicus	F	1	pxd015969
Veh_1	R. norvegicus	F	1	pxd015969
Veh_8	R. norvegicus	F	1	pxd015969
BM_2016_09_22_Male_Ctrl_1	R. norvegicus	F	1	pxd012500
BM_2016_09_22_Male_Ctrl_2	R. norvegicus	F	1	pxd012500
BM_2016_09_22_Male_Ctrl_5	R. norvegicus	F	1	pxd012500
BM_2016_09_22_Male_HF_2	R. norvegicus	F	1	pxd012500
BM_2016_09_22_Male_HF_3	R. norvegicus	F	1	pxd012500
H00657_5564_77b_YPD_yeast_PJ	S. cerevisiae	G	1	pxd006631
H00663_5564_87b_YPD_yeast_PJ	S. cerevisiae	G	1	pxd006631
H00671_5564_86b_6perc_yeast_PJ	S. cerevisiae	G	1	pxd006631
H00699_5564_87c_YPD_yeast_PJ	S. cerevisiae	G	1	pxd006631
H00727_5564_ANCd_YPD_yeast_PJ	S. cerevisiae	G	1	pxd006631
20200321_QX4_OzKa_SA_yeast_DDA_120min_1	S. cerevisiae	G	1	pxd021559
20200321_QX4_OzKa_SA_yeast_DDA_120min_3	S. cerevisiae	G	1	pxd021559
20200321_QX4_OzKa_SA_yeast_DDA_180min_1	S. cerevisiae	G	1	pxd021559
20200321_QX4_OzKa_SA_yeast_DDA_180min_3	S. cerevisiae	G	1	pxd021559
20200321_QX4_OzKa_SA_yeast_DDA_23min_3	S. cerevisiae	G	1	pxd021559
H03376_6692_EXT629_ArnesenLab_SylviaVarland_YeastCulturingTime_9d_2pct_rep3	S. cerevisiae	G	1	pxd009214
H03386_6692_EXT629_ArnesenLab_SylviaVarland_YeastCulturingTime_9d_rep1	S. cerevisiae	G	1	pxd009214
H03388_6692_EXT629_ArnesenLab_SylviaVarland_YeastCulturingTime_9d_2pct_rep1	S. cerevisiae	G	1	pxd009214
H03402_6692_EXT629_ArnesenLab_SylviaVarland_YeastCulturingTime_8d_rep2	S. cerevisiae	G	1	pxd009214
H03410_6692_EXT629_ArnesenLab_SylviaVarland_YeastCulturingTime_9d_rep2	S. cerevisiae	G	1	pxd009214
Se12539A-RU_05	S. enterica	H	1	pxd019463
Se12539M_06	S. enterica	H	1	pxd019463
St12468-A-RU_01	S. enterica	H	1	pxd019463
St12472-M_04	S. enterica	H	1	pxd019463
St12472-M-RU_05	S. enterica	H	1	pxd019463
AID_STM_120_121506_R3_B3_24Mar07_OWL_07-03-05	S. enterica	H	1	pxd000392
AID_STM_147_121506_R1_B1_24Feb07_OWL_07-01-05	S. enterica	H	1	pxd000392
AID_STM_149_121506_R2_B1_26Feb07_OWL_07-01-05	S. enterica	H	1	pxd000392
AID_STM_156_121506_R1_B7_26Feb07_OWL_06-12-04	S. enterica	H	1	pxd000392
AID_STM_158_121506_R3_B7_15Feb07_OWL_06-12-04	S. enterica	H	1	pxd000392
E06027_1t_Sarah_Typhi_Lysate_3b	S. enterica	H	1	pxd011154
E06977_2p_4422_Sarah_STPA_lysate_refa_141202051333_good	S. enterica	H	1	pxd011154
E09295_1p_STM_17-06-2015_2B	S. enterica	H	1	pxd011154
E09297_1p_STM_17-06-2015_3A	S. enterica	H	1	pxd011154
E09315_1p_STM_17-06-2015_5B	S. enterica	H	1	pxd011154
SBEP_YPCO_006_05082009_R2_16May09_Sphinx_09-02-16.RAW	Y. pestis	I	1	pxd007254
SBEP_YPCO_013_R1_7Jan10_Andromeda_09-10-16	Y. pestis	I	1	pxd007254
SBEP_YPCO_025_R3_16Sep10_Falcon_10-07-40	Y. pestis	I	1	pxd007254
SBEP_YPCO_029_A_24Aug12_Polaroid_12-08-08	Y. pestis	I	1	pxd007254
SBEP_YPCO_038_B_24Aug12_Polaroid_12-08-08	Y. pestis	I	1	pxd007254
Yp_1945_P00_10_B	Y. pestis	I	1	pxd007254
Yp_1945_P00_3_B	Y. pestis	I	1	pxd007254
YP_1945_P60_L6_01_Orbi_19Apr16_Falcon_16-01-07	Y. pestis	I	1	pxd007254
Yp1966_LB_3	Y. pestis	I	1	pxd007254
Yp_2126_P00-1_C	Y. pestis	I	1	pxd007254
Yp_D27_P0_A3	Y. pestis	I	1	pxd007254
Yp_D27_P0_B3	Y. pestis	I	1	pxd007254
YP_ETOH_B_3	Y. pestis	I	1	pxd007254
YP_IRR_B_2	Y. pestis	I	1	pxd007254
YP_IRR_C_2	Y. pestis	I	1	pxd007254
