# Supplementary material for: MS1Connect: a mass spectrometry run similarity measure
Source: Bioinformatics. 2023 Jan 25;39(2):btad058. doi: 10.1093/bioinformatics/btad058 (PMC9913042; doi:10.1093/bioinformatics/btad058)
Supplement: btad058_Supplementary_Data [file btad058_supplementary_data.zip › btad058_Supplementary_Data/supplemental-file-3.txt]

fileName	species	ID	replicate	instrument	Lab
LB_unknown_test_A	Porphyrobacter	A	1	LTQ Orbitrap XL	1
LB_unknown_test_A_2	Porphyrobacter	A	2	LTQ Orbitrap XL	1
LB_unknown_test_A_3	Porphyrobacter	A	3	LTQ Orbitrap XL	1
Rcom_22_Unknown_Test_A_15Dec16_Arwen_16-09-26	Porphyrobacter	A	4	Q Exactive HF	2
LB_unknown_test_B	S. enterica, B. cereus	B	1	LTQ Orbitrap XL	1
LB_unknown_test_B_2	S. enterica, B. cereus	B	2	LTQ Orbitrap XL	1
LB_unknown_test_B_3	S. enterica, B. cereus	B	3	LTQ Orbitrap XL	1
Rcom_23_Unknown_Test_B_15Dec16_Arwen_16-09-26	S. enterica, B. cereus	B	4	Q Exactive HF	2
LB_unknown_test_C	E. coli	C	1	LTQ Orbitrap XL	1
LB_unknown_test_C_2	E. coli	C	2	LTQ Orbitrap XL	1
LB_unknown_test_C_3	E. coli	C	3	LTQ Orbitrap XL	1
Rcom_24_Unknown_Test_C_15Dec16_Arwen_16-09-26	E. coli	C	4	Q Exactive HF	2
LB_unknown_test_D	B. cereus	D	1	LTQ Orbitrap XL	1
LB_unknown_test_D_2	B. cereus	D	2	LTQ Orbitrap XL	1
LB_unknown_test_D_3	B. cereus	D	3	LTQ Orbitrap XL	1
Rcom_25_Unknown_Test_D_15Dec16_Arwen_16-09-26	B. cereus	D	4	Q Exactive HF	2
LB_unknown_test_E	Tobacco, B. thuringiensis Al Hakam	E	1	LTQ Orbitrap XL	1
LB_unknown_test_E_2	Tobacco, B. thuringiensis Al Hakam	E	2	LTQ Orbitrap XL	1
LB_unknown_test_E_3	Tobacco, B. thuringiensis Al Hakam	E	3	LTQ Orbitrap XL	1
Rcom_26_Unknown_Test_E_15Dec16_Arwen_16-09-26	Tobacco, B. thuringiensis Al Hakam	E	4	Q Exactive HF	2
LB_unknown_test_F	B. thuringiensis HD600	F	1	LTQ Orbitrap XL	1
LB_unknown_test_F_2	B. thuringiensis HD600	F	2	LTQ Orbitrap XL	1
LB_unknown_test_F_3	B. thuringiensis HD600	F	3	LTQ Orbitrap XL	1
Rcom_27_Unknown_Test_F_15Dec16_Arwen_16-09-26	B. thuringiensis HD600	F	4	Q Exactive HF	2
LB_unknown_test_G	B. thuringiensis Al Hakam, B. thuringiensis HD600, Porphyrobacter	G	1	LTQ Orbitrap XL	1
LB_unknown_test_G_2	B. thuringiensis Al Hakam, B. thuringiensis HD600, Porphyrobacter	G	2	LTQ Orbitrap XL	1
LB_unknown_test_G_3	B. thuringiensis Al Hakam, B. thuringiensis HD600, Porphyrobacter	G	3	LTQ Orbitrap XL	1
Rcom_28_Unknown_Test_G_15Dec16_Arwen_16-09-26	B. thuringiensis Al Hakam, B. thuringiensis HD600, Porphyrobacter	G	4	Q Exactive HF	2
LB_unknown_test_H	E. coli, Tobacco, B. cereus	H	1	LTQ Orbitrap XL	1
LB_unknown_test_H_2	E. coli, Tobacco, B. cereus	H	2	LTQ Orbitrap XL	1
LB_unknown_test_H_3	E. coli, Tobacco, B. cereus	H	3	LTQ Orbitrap XL	1
Rcom_29_Unknown_Test_H_15Dec16_Arwen_16-09-26	E. coli, Tobacco, B. cereus	H	4	Q Exactive HF	2
LB_unknown_test_I	Porphyrobacter, Tobacco	I	1	LTQ Orbitrap XL	1
LB_unknown_test_I_2	Porphyrobacter, Tobacco	I	2	LTQ Orbitrap XL	1
LB_unknown_test_I_3	Porphyrobacter, Tobacco	I	3	LTQ Orbitrap XL	1
Rcom_30_Unknown_Test_I_15Dec16_Arwen_16-09-26	Porphyrobacter, Tobacco	I	4	Q Exactive HF	2
LB_unknown_test_J	Porphyrobacter, E. coli	J	1	LTQ Orbitrap XL	1
LB_unknown_test_J_2	Porphyrobacter, E. coli	J	2	LTQ Orbitrap XL	1
LB_unknown_test_J_3	Porphyrobacter, E. coli	J	3	LTQ Orbitrap XL	1
Rcom_31_Unknown_Test_J_15Dec16_Arwen_16-09-26	Porphyrobacter, E. coli	J	4	Q Exactive HF	2
LB_unknown_test_K	S. enterica	K	1	LTQ Orbitrap XL	1
LB_unknown_test_K_2	S. enterica	K	2	LTQ Orbitrap XL	1
LB_unknown_test_K_3	S. enterica	K	3	LTQ Orbitrap XL	1
Rcom_32_Unknown_Test_K_15Dec16_Arwen_16-09-26	S. enterica	K	4	Q Exactive HF	2
LB_unknown_test_L	B. thuringiensis Al Hakam, B. thuringiensis HD600	L	1	LTQ Orbitrap XL	1
LB_unknown_test_L_2	B. thuringiensis Al Hakam, B. thuringiensis HD600	L	2	LTQ Orbitrap XL	1
LB_unknown_test_L_3	B. thuringiensis Al Hakam, B. thuringiensis HD600	L	3	LTQ Orbitrap XL	1
Rcom_33_Unknown_Test_L_15Dec16_Arwen_16-09-26	B. thuringiensis Al Hakam, B. thuringiensis HD600	L	4	Q Exactive HF	2
LB_unknown_test_M	B. thuringiensis Al Hakam	M	1	LTQ Orbitrap XL	1
LB_unknown_test_M_2	B. thuringiensis Al Hakam	M	2	LTQ Orbitrap XL	1
LB_unknown_test_M_3	B. thuringiensis Al Hakam	M	3	LTQ Orbitrap XL	1
Rcom_34_Unknown_Test_M_15Dec16_Arwen_16-09-26	B. thuringiensis Al Hakam	M	4	Q Exactive HF	2
LB_unknown_test_N	B. cereus, B. thuringiensis HD600	N	1	LTQ Orbitrap XL	1
LB_unknown_test_N_2	B. cereus, B. thuringiensis HD600	N	2	LTQ Orbitrap XL	1
LB_unknown_test_N_3	B. cereus, B. thuringiensis HD600	N	3	LTQ Orbitrap XL	1
Rcom_35_Unknown_Test_N_15Dec16_Arwen_16-09-26	B. cereus, B. thuringiensis HD600	N	4	Q Exactive HF	2
LB_unknown_test_O	E. coli, S. enterica	O	1	LTQ Orbitrap XL	1
LB_unknown_test_O_2	E. coli, S. enterica	O	2	LTQ Orbitrap XL	1
LB_unknown_test_O_3	E. coli, S. enterica	O	3	LTQ Orbitrap XL	1
Rcom_36_Unknown_Test_O_15Dec16_Arwen_16-09-26	E. coli, S. enterica	O	4	Q Exactive HF	2
LB_unknown_test_P	Tobacco	P	1	LTQ Orbitrap XL	1
LB_unknown_test_P_2	Tobacco	P	2	LTQ Orbitrap XL	1
LB_unknown_test_P_3	Tobacco	P	3	LTQ Orbitrap XL	1
