# Supplementary material for: MS1Connect: a mass spectrometry run similarity measure
Source: Bioinformatics. 2023 Jan 25;39(2):btad058. doi: 10.1093/bioinformatics/btad058 (PMC9913042; doi:10.1093/bioinformatics/btad058)
Supplement: btad058_Supplementary_Data [file btad058_supplementary_data.zip › btad058_Supplementary_Data/supplemental-file-4.txt]

fileName	Strain	Dataset	replicate	pride
20150219sp_6843_B12_a1_1	B. weihenstephanensis	20150219sp_6843_B12_a1_1	1	PXD003669
20150219sp_6843_B12_a1_2	B. weihenstephanensis	20150219sp_6843_B12_a1_2	2	PXD003669
20150219sp_6843_B12_a2_1	B. weihenstephanensis	20150219sp_6843_B12_a2_1	1	PXD003669
20150219sp_6843_B12_a2_2	B. weihenstephanensis	20150219sp_6843_B12_a2_2	2	PXD003669
20150219sp_6843_B12_a3_1	B. weihenstephanensis	20150219sp_6843_B12_a3_1	1	PXD003669
20150219sp_6843_B12_a3_2	B. weihenstephanensis	20150219sp_6843_B12_a3_2	2	PXD003669
20150224sp_6836_B18_a1_1	B. cereus	20150224sp_6836_B18_a1_1	1	PXD003669
20150224sp_6836_B18_a1_2	B. cereus	20150224sp_6836_B18_a1_2	2	PXD003669
20150224sp_6836_B18_a2_1	B. cereus	20150224sp_6836_B18_a2_1	1	PXD003669
20150224sp_6836_B18_a2_2	B. cereus	20150224sp_6836_B18_a2_2	2	PXD003669
20150224sp_6836_B18_a3_1	B. cereus	20150224sp_6836_B18_a3_1	1	PXD003669
20150224sp_6836_B18_a3_2	B. cereus	20150224sp_6836_B18_a3_2	2	PXD003669
20150224sp_6841_B17_a1_1	B. thuringiensis	20150224sp_6841_B17_a1_1	1	PXD003669
20150224sp_6841_B17_a1_2	B. thuringiensis	20150224sp_6841_B17_a1_2	2	PXD003669
20150224sp_6841_B17_a2_1	B. thuringiensis	20150224sp_6841_B17_a2_1	1	PXD003669
20150224sp_6841_B17_a2_2	B. thuringiensis	20150224sp_6841_B17_a2_2	2	PXD003669
20150224sp_6841_B17_a3_1	B. thuringiensis	20150224sp_6841_B17_a3_1	1	PXD003669
20150224sp_6841_B17_a3_2	B. thuringiensis	20150224sp_6841_B17_a3_2	2	PXD003669
20150306sp_7007_B9_a1_1	B. mycoides	20150306sp_7007_B9_a1_1	1	PXD003669
20150306sp_7007_B9_a1_2	B. mycoides	20150306sp_7007_B9_a1_2	2	PXD003669
20150306sp_7007_B9_a2_1	B. mycoides	20150306sp_7007_B9_a2_1	1	PXD003669
20150306sp_7007_B9_a2_2	B. mycoides	20150306sp_7007_B9_a2_2	2	PXD003669
20150306sp_7007_B9_a3_1	B. mycoides	20150306sp_7007_B9_a3_1	1	PXD003669
20150306sp_7007_B9_a3_2	B. mycoides	20150306sp_7007_B9_a3_2	2	PXD003669
20150309sp_7008_B13_a1_1	B. pseudomycoides	20150309sp_7008_B13_a1_1	1	PXD003669
20150309sp_7008_B13_a1_2	B. pseudomycoides	20150309sp_7008_B13_a1_2	2	PXD003669
20150309sp_7008_B13_a2_1	B. pseudomycoides	20150309sp_7008_B13_a2_1	1	PXD003669
20150309sp_7008_B13_a2_2	B. pseudomycoides	20150309sp_7008_B13_a2_2	2	PXD003669
20150309sp_7008_B13_a3_1	B. pseudomycoides	20150309sp_7008_B13_a3_1	1	PXD003669
20150309sp_7008_B13_a3_2	B. pseudomycoides	20150309sp_7008_B13_a3_2	2	PXD003669
20150417sp_7165_B20_a1_1	B. cytotoxicus	20150417sp_7165_B20_a1_1	1	PXD003669
20150417sp_7165_B20_a1_2	B. cytotoxicus	20150417sp_7165_B20_a1_2	2	PXD003669
20150417sp_7165_B20_a2_1	B. cytotoxicus	20150417sp_7165_B20_a2_1	1	PXD003669
20150417sp_7165_B20_a2_2	B. cytotoxicus	20150417sp_7165_B20_a2_2	2	PXD003669
20150417sp_7165_B20_a3_1	B. cytotoxicus	20150417sp_7165_B20_a3_1	1	PXD003669
20150417sp_7165_B20_a3_2	B. cytotoxicus	20150417sp_7165_B20_a3_2	2	PXD003669
20150507sp_7221_B21a1_1	B. toyonensis	20150507sp_7221_B21a1_1	1	PXD003669
20150507sp_7221_B21a1_2	B. toyonensis	20150507sp_7221_B21a1_2	2	PXD003669
20150507sp_7221_B21a2_1	B. toyonensis	20150507sp_7221_B21a2_1	1	PXD003669
20150507sp_7221_B21a2_2	B. toyonensis	20150507sp_7221_B21a2_2	2	PXD003669
20150507sp_7221_B21a3_1	B. toyonensis	20150507sp_7221_B21a3_1	1	PXD003669
20150507sp_7221_B21a3_2	B. toyonensis	20150507sp_7221_B21a3_2	2	PXD003669
